# Supplementary material for: Adiposity distribution and risks of 12 obesity-related cancers: a Mendelian randomization analysis
Source: J Natl Cancer Inst. 2025 Sep 24;117(12):2621–42. doi: 10.1093/jnci/djaf201 (PMC12682385; doi:10.1093/jnci/djaf201)
Supplement: djaf201_Supplementary_Data [file djaf201_supplementary_data.zip]

Archive with 12 entries (12 files):
- Supplementary tables.xlsx
- Figure S1.png
- Figure S2.pdf
- Figure S3.png
- Figure S4.png
- Figure S5.png
- Figure S6.png
- Figure S7.png
- Figure S8.png
- Supplementary Materials.docx
- Supplementary methods.docx
- Supplementary note.docx
